# Supplementary material for: Membrane palmitoylated protein 2 is a synaptic scaffold protein required for synaptic SK2-containing channel function
Source: eLife. 2016 Feb 12;5:e12637. doi: 10.7554/eLife.12637 (PMC4764564; doi:10.7554/eLife.12637)
Supplement: Supplementary file 1. — DOI: http://dx.doi.org/10.7554/eLife.12637.015 [file elife-12637-supp1.xlsx]

## Sheet: Blatt1
AP with anti-			MPP2a	MPP2b	IgG		rPVs		rPVs
							MPP2a		MPP2b
			Peak volume	Peak volume	Peak volume
MPP2 (51 peptides, 51 subtype-specific)											Peptide selection method
Peptide Sequence
YLEHGEYEGNLYGTR			1550416350	45639800	272519		5689.2		167.474		TopCorr6 (Bild et al., MCP, 2012)
LLQEPHFQSLLETHDSVASK			1300821099	35815000	223649		5816.35		160.139
GYGHYFDLSLVNSNLER			149896350	19759779	45752		3276.27		431.888
TAGEHLGVTFR			371004200	83492899	134679		4043.34		615.94
AALESGVSTK			714660000	71284591	192609		3710.42		370.097
LLPSYQEPHLPR			937792000	81710656	160327		5849.24		509.65
Median							4866.27		400.992		(used for Figure 1A)
KCNN2 / SK2 (11 peptides, 4 subtype-specific)
Peptide Sequence
KLNDQANTLVDLAK			5333100	8843600	10000		533.31		884.36		TopCorr6
NAAANVLR			4990900	3137199	10000		499.09		313.72
ASLYSLALK			2589070	10645400	10000		258.907		1064.54
NQNLGYK			1292799	1451199	10000		129.28		145.12
LNFNTR			2501520	4435400	10000		250.152		443.54
LNDQANTLVDLAK			2179500	1663199	10000		217.95		166.32
Median							254.529		378.63
KCNN3 / SK3 (9 peptides, 3 subtype-specific)
Peptide Sequence
FLQALHQLR			2140080	5808300	75055		28.5135		77.3871		TopCorr6
LFTDASSR			4128200	1129399	10000		412.82		112.94
LYLLAR			1833099	2597099	73641		24.8923		35.267
NQNLGYK			1292799	1451199	10000		129.28		145.12
LNFNTR			2501520	4435400	10000		250.152		443.54
QGSQLNLNDHLLGHSPSSTATSGPGGGSR			1864399	3527999	10000		186.44		352.8
Median							157.86		129.03
Lin7c (15 peptides, 10 subtype-specific)
Peptide Sequence
LLPGGLADR			1859799	2712899	52918		35.1449		51.266		TopCorr6
ALELLEK			129919999	5127699	234659		553.654		21.8517
VLQSEFCNAVR			3741199	6720199	10000		374.12		672.02
VLEEMESR			1272498	486077	10000		127.25		48.6077
RGDQLLSVNGVSVEGEHHEK			2161000	7940798	10000		216.08		794.08
AALGEPVR			338759	2197800	10000		33.8759		219.784
Median							171.665		135.525
Lin7a (19 peptides, 13 subtype-specific)
Peptide Sequence
GDQLLSVNGVSVEGEHHEK			70311497	5724298	26045		2699.61		219.784		TopCorr6
LLPGGVAER			138359999	20026154	73734		1876.47		271.6
VLEEMEAR			86378599	5575398	10000		8637.86		557.54
TDEGLGFNVMGGK			84516068	3489998	10000		8451.61		348.9
KVLQSEFCTALR			19603698	3565118	10000		1960.37		356.512
VLQSEFCTALR			5536000	7081399	10000		553.654		708.14
Median							2329.99		352.3
DLG1 (53 peptides, 39 subtype-specific)
Peptide Sequence
NTSDFVYLK			24805999	5861199	134019		185.093		43.7341		Top50
LSPQVPNEVLGPELVHVSEK			35494999	5177799	167029		212.508		30.9994
NAGQAVTLVAQYRPEEYSR			33992999	8915799	10000		3399.3		891.58
DSGLPSQGLNFK			27060999	7856699	147139		183.914		53.3964
FLEAGQYNNHLYGTSVQSVR			49482999	15426999	287199		172.295		53.7153
HVTSNASDSESSYR			4285988	604509	10000		428.599		60.4509
YQDEEVLPSER			23525999	24252312	144359		162.97		168.1
SMENLMEMNKR			8217048	1413599	10000		821.705		141.36
EQMEKDLQEHK			3741118	2739928	10000		374.112		273.993
LQLAQLYPLSLFLKPK			7196399	8977099	10000		719.64		897.71
GNSGLGFSLAGGTDNPHLGDDSSLFLTK			9382468	4270199	10000		938.247		427.02
HVTSNASDSESSYHEYGCSK			2041999	736859	10000		204.2		73.6859
GGQEEYVLSYEPVNQQEVNYTRPVLLLGPMK			4461297	4258098	10000		446.13		425.81
ALFDYDKTK			5824499	9298199	10000		582.45		929.82
DRVNDDLLSEFPDK			3834299	1521599	10000		383.43		152.16
QLLEEQSGPYLWVPAK			16545046	9323297	10000		364.307		205.291
QVTPDGESDEVGVLPSK			3573299	1481399	10000		357.33		148.14
HCLLDVSGNALK			12173698	9318898	220047		55.3231		42.3496
KVVLHR			2892099	1002899	10000		289.21		100.29
LLEGGAAHK			6111099	7100399	72016		84.8575		98.5947
SMENLMEMNK			1105599	890001	10000		110.56		89
AVLGDDELTREPR			2194299	4320011	10000		219.43		432
AVEALKEAGSLVR			630609	2119999	10000		63.0609		212
RSLYVR			625659	589849	10000		62.5659		148
Median							254.32		148.07
